# Supplementary material for: Genetic Variants in the Extracellular Matrix Gene TNXB Predicted to Alter Fibronectin III Domains in Arterial Aneurysmal and Dissection Diseases
Source: Int J Mol Sci. 2025 Jul 7;26(13):6535. doi: 10.3390/ijms26136535 (PMC12250116; doi:10.3390/ijms26136535)
Supplement: Supplementary file 1 [file ijms-26-06535-s001.zip]

Archive with 1 entries (1 files):
- ijms-3533594-supplementary.pdf
